# Supplementary material for: Biomarkers to Guide the Timing of Surgery: Neutrophil and Monocyte L-Selectin Predict Postoperative Sepsis in Orthopaedic Trauma Patients
Source: J Clin Med. 2021 May 20;10(10):2207. doi: 10.3390/jcm10102207 (PMC8160833; doi:10.3390/jcm10102207)
Supplement: Supplementary file 1 [file jcm-10-02207-s001.zip]

Archive with 1 entries (1 files):
- jcm-1193922supple.pdf
